# Supplementary material for: Holobiome Structure and Microbial Core Assemblages of Deschampsia antarctica Across the South Shetland Islands
Source: Plants (Basel). 2025 Nov 30;14(23):3657. doi: 10.3390/plants14233657 (PMC12693956; doi:10.3390/plants14233657)
Supplement: Supplementary file 1 [file plants-14-03657-s001.zip]

Archive with 1 entries (1 files):
- plants-4002576-supplementary.pdf
